# Supplementary material for: Added Value of Scintillating Element in Cerenkov-Induced Photodynamic Therapy
Source: Pharmaceuticals (Basel). 2023 Jan 18;16(2):143. doi: 10.3390/ph16020143 (PMC9963809; doi:10.3390/ph16020143)
Supplement: Supplementary file 1 [file pharmaceuticals-16-00143-s001.zip]

Archive with 1 entries (1 files):
- pharmaceuticals-2119656-supplementary.pdf
